# Supplementary material for: Ayurveda in Knee Osteoarthritis—Secondary Analyses of a Randomized Controlled Trial
Source: J Clin Med. 2022 May 28;11(11):3047. doi: 10.3390/jcm11113047 (PMC9181350; doi:10.3390/jcm11113047)
Supplement: Supplementary file 1 [file jcm-11-03047-s001.zip]

Archive with 1 entries (1 files):
- jcm-1723576-supplementary.pdf
